# Supplementary material for: Non-Invasive Methods for the Secondary and Tertiary Prevention of Early Childhood Caries: A Scoping Review
Source: Healthcare (Basel). 2025 Dec 26;14(1):64. doi: 10.3390/healthcare14010064 (PMC12786240; doi:10.3390/healthcare14010064)
Supplement: Supplementary file 1 [file healthcare-14-00064-s001.zip]

Archive with 1 entries (1 files):
- healthcare-3963032-Table S1.xlsx
