# Supplementary material for: Non-Invasive Methods for the Secondary and Tertiary Prevention of Early Childhood Caries: A Scoping Review
Source: Healthcare (Basel). 2025 Dec 26;14(1):64. doi: 10.3390/healthcare14010064 (PMC12786240; doi:10.3390/healthcare14010064)
Supplement: Supplementary file 1 [file healthcare-14-00064-s001.zip › healthcare-3963032-Table S1.xlsx]

## Sheet: Sheet1
No	Authors	Publication Year	Country	Title	Type of research	Characteristics of the study population	Type of Intervention	Follow-up periods	Key Results	Authors' Conclusions
1	Quritum M, Abdella A, Amer H, El Desouky LM, El Tantawi M	2024 (study conducted in 2022)	Egypt	Effectiveness of nanosilver fluoride and siilver diamine fluoride in arresting early childhood caries: a randomized controlled clinical trial	Randomized Controlled Clinical Trial	360 children, younger than 4 years	Children were assigned into two groups: Group 1 - received a single application of NSF at a baseline, Group 2 - received two applications of 38% SDF (at baseline and after six months). Parents satisfaction with child appearance was also assessed.	The arrest of active carious lesions was assessed after 6 and 12 months	The carries arrest rate was significantly higher in the NSF than the SDF group (78.4% and 65.0% at 6 months and 71.3% and 56.3% at 12 months, respectively, p<0.001). Parents of children receiving NSF had significantly greater satisfaction with their children dental appearance than those receiving SDF (respectively: 97.2% and 76.1%, p<0.001).	NSF demonstrated greater effectiveness in arresting caries in preschool children without inducing black staining of teeth and with greater parental satisfaction than SDF. NSF can be an alternative to SDF in arresting caries.
2	Schroth RJ, Bajwa S, Lee VHK, Mittermuller BA, Singh S, Cruz de Jesus V, Bertone M, Chelikani P	2024 (study conducted from October 2019 to June 2021)	Canada	An open-label, parallel-group, randomized clinical trial of different silver diamine fluoride application intervals to arrest dental caries	Randomized Clinical Trial	84 children under 72 months of age	Participants were randomized to one of three groups using sealed envelopes that were prepared with one of three regimens inside: visits one month, four months, or six months apart. Participants received applications of 38% SDF, along with 5% NaF (sodium fluoride varnish) at the first two visits to treat cavitated carious lesions.	Depending on which group the participants were assigned to, they were followed for a total of 2 months, 8 months, or 12 months.	Almost all SDF treated lesions were arrested for the one-month (98%) and four-month (95.8%) interval groups at the final visit. The six-month group experienced the lowest arrest rates (only 72% of lesions were arrested).	Two applications of 38% SDF and 5% NaF in one-month and four-month intervals were comparable and very effective in arresting caries. Applications six months apart were less effective.
3	Hamza B E, Attia N M, Abdellatif A M, Hegazy S A	2024 (study conducted from January 2020 to May 2021)	Egypt	Arresting Active Carious Lesions using Minimal Intervention Dentistry among a Group of Preschool Children: A Randomized Controlled Clinical Trial	Randomized Controlled Clinical Trial	135 children, 3-5 years old	Children were assigned into three groups: Group 1 - received ART treatment (control group), Group 2 - received 38% SDF (1st test group), Group 3 - received ultraconservative treatment (UCT) (2nd test group). Only occlusal surfaces of primary molars were assessed.To measure the level of anxiety, children were asked to choose the face that fits to their feeling (the Facial Image Scale) before and a…	Follow-up exams were conducted after 3, 6 and 12 months. May 2022 was the end of follow-up period.	1.There was no significant difference between the success rates within the three groups at 3- and 6-month follow-up. However, at 12 months, the success of caries arrest rates were 87.2% for ART, 84.6% for SDF, and 61.6% for UCT. 2. Anxiety levels were significantly lower in the SDF group (p=0.003). 3. The mean treatment time for ART was 7.9 minutes, for SDF the mean time was 3.37 minutes and for …	1. After 3 months, the arrest rates of SDF, ART, and UCT were similar. 2. After 1 year the arrest rate of UCT was significantly lower than SDF and ART. 3. SDF requires much less chair time than ART and UCT, and does not require the use of dental instruments. 4. The anxiety of children receiving SDF and UCT was significantly reduced compared to those receiving ART.
4	Ladparkdy S, Asvanund Y, Prapansilp W, Srimaneekarn N	2024	Laos	The Parental Concern and Acceptance of Silver Diamine Fluoride Treatment in Preschool Children: A Cross Sectional Study	Cross Sectional Study	324 parents of children aged 2-5 years	Participants provided demographic information, details of their children's dental history, and their own anxiety levels. Parents completed a survey assessing their acceptance and concerns about SDF using 5-point Likert scale (after watching a video demonstration of the effectiveness and application of SDF). Parental dental anxiety was measured with the modified dental anxiety scale.		1. 84.9% of parents reported some level of dental anxiety, with older parents showing higher acceptance of SDF. 2. The acceptance of the treatment increased with rising anxiety levels 3. 80% of parents accepted SDF for their children 4. Those highly concerned about SDF staining were significantly less likely to accept it as a treatment option	1. Parents of preschool-aged children generally find the SDF treatment highly acceptable. 2. Older parents tended to be less concerned about the staining and those with higher level of dental anxiety were more likely to accept SDF treatment.
5	Almuqrin A, Kaur IP, Walsh LJ, Seneviratne CJ, Zafar S	2023	Australia	Amelioration Strategies for Silver Diamine Fluoride: Moving from Black to White	Review		The aim was to: 1. Explore how the chemical composition of SDF could be altered to reduce staining 2. Explore the possibility of using alternative nanomaterial-based antimicrobal agents to augment or replace ionic silver.		1. SDF discolouration is caused by oxidation of ionic silver to metallic silver and silver oxide, with subsequent precipitation of silver-protein and silver phosphate complexes on tooth structure. There is a need to find additional microbal agents to augment or replace silver (to reduce the need for high concentration of ionic silver) - this should reduce the tendency to darken carious lesions (t…	1. This review identifies several methods that could be followed to reduce the darkening of tooth structures caused by SDF (e.g. AgNPs - silver nanoparticles and NPs of silver fluoride). 2. There could be variations made to formulations to lower the levels of silver and fluoride in the SDF ,e.g. adding selenium nanoparticles could have anti-staining benefit. 3. Future research should address the …
6	Yassin R, Amer H, El Tantawi M	2023 (study conducted from March 2022 to March 2023)	Egypt	Effectiveness of Silver Diamine Fluoride versus sodium fluoride varnish combined with mother's motivational interviewing for arresting early childhood caries: a randomized clinical trial	Randomized Clinical Trial	165 children aged 4 or under 4 years old	Group 1 (SDF group) - received 38% SDF , Group 2 (NaF/MI Group) - received 5% NaF varnish combined with two motivational interviewing sessions for mothers - one at a baseline and second after three months)	6 months	1. After 6 months there were no significant differences between the SDF and NaF/MI groups in overall ECC rate (63.7% and 58.1%, p=0.08) and in moderate lesions (72.9% and 69.6%, p=0.52). 2. In advanced lesions the arrest rate was significantly higher in the SDF than the NaF/MI group (60.3% and 50.0%, p=0.01). 3. Moderate lesions treated with SDF or NaF/MI had significantly higher odds of arrest t…	NaF/MI can be an alternative to SDF in arresting advanced and moderate ECC lesions without staining with stronger effect on moderate lesions (ICDAS 3/4).
7	Abdellatif EB, El Kashlan MK, El Tantawi M	2023 (study conducted in March 2022)	Egypt	Silver diamine fluoride with sodium fluoride varnish versus silver diamine fluoride in arresting early childhood caries: a 6-months follow up of a randomized field trial	Randomized Field Trial	220 children aged 4 or under 4 years old	Group 1 (control group) - received 38% SDF with 5%NaF, Group 2 (test group) - received 38% SDF alone. The agents were applied on caries lesions at baseline and after 6 months. 5% NaF was aditionally applied on all teeth in oral cavity, and it was also applied after three months.	Lesions were assessed at a baseline and after 6 months.	1. The percentage of arrested lesions after the application of SDF+NaF and SDF alone were 77.7% and 73.2% (p=0.035). In multivariable analysis, SDF+NaF had significantly greater carries arrest effect than SDF alone (AOR=2.12, p=0.03) with significant difference (p=0.03) between moderate (AOR=4.10, p=0.005) and advanced (AOR=1.92, p=0.08) lesions. 3. Most parents were satisfied with their children…	SDF+NaF had a higher caries arrest rate than SDF alone and its difference was signicicant in moderate but not in advanced lesions.
8	Inchingolo AM, Inchingolo AD, Latini G, Garofoli G, Sardano R, De Leonardis N, Dongiovanni L, Minetti E, Palermo A, Dipalma G, Inchingolo F	2023	Italy	Caries prevention and treatment in early childhood: comparing strategies. A systematic review	Systematic Review		The database search was restricted to randomized clinical trials completed within the last five years, specifically those that examined the following procedures: NaF, ART, nano-silver fluoride, SDF, SMART.		1. The short-term antibacterial efficacy on NSF was similar to that of SDF. Further research is needed to evaluate its long-term efficacy and its suitability for clinical use in caries management.	1. NaF varnish and SDF are widely used for caries prevention due to its remineralization and antibacterial properties. 2. NSF is an alternative to SDF, avoiding staining while maintaining efficacy.
9	Sun IG, Chai HH, Lo ECM, Chu CH, Duangthip D	2023 (study conducted from December 2019 to May 2021)	China	Dental Fear and Anxiety of Chinese Preschool Children in a School-Based Outreach Service Using Silver Diamine Fluoride for Caries Control: A Cross-Sectional Study	Cross Sectional Study	340 children aged 3-5 years old	A trained dentist performed a dental examination and applied SDF therapy to the carious lesions. The children DFA (Dental Fear and Anxiety) before and immediately after SDF therapy was assessed using the self-reported FIS (Facial Image Scale).		1. Before the SDF therapy most children (87%) had no or low DFA. 2. According to FIS assessment children reported that they were very happy (65%) and happy (14%) after the SDF therapy, 7% were neutral. 3. Most of the children felt happy after receiving SDF therapy in this study, even though most of them had never visited a dentist.	Based on the child-reported DFA assessment, preschool children with ECC exhibited no or low DFA after SDF therapy in a school-based setting, regardless of their demographic background, dental visits and their DFA before SDF therapy.
10	Phonghanyudh A, Duangthip D, Mabangkhru S, Jirarattanasopha V	2022	Thailand	Is Silver Diamine Fluoride Effective in Arresting Enamel Caries? A randomized Clinical Trial	Randomized Clinical Trial	290 children aged 1-3 years	Children were allocated into two groups: Group 1 - received 38% SDF, Group 2 - received 5% NaF. Agents were applicated semiannually over 18 months.	18-month follow-up	1. Overall proportions of arrested carious enamel surfaces were significantly higher in Group 1 (38% SDF) than in Group 2 at six months (p=0.020) and 12 months (p=0.024). 2. After 18 months there were no significant differences in caries rates between Group 1 and Group 2 (p=0.873). 2. Caries arrest rates of non-cavitated enamel caries (ICDAS 2) were significantly higher than those of cavitated en…	1. There was no statistically significant difference in arresting enamel caries of primary teeth between the use of 5% NaF and 38% SDF applied semiannually in preschool children. 2. The use of 38% SDF had no notable adverse effects and no impact on parental satisfaction with dental appearance of children.
11	Zheng FM, Yan IG, Duangthip D, Gao SS, Lo ECM, Chu CH	2022	China	Silver diamine therapy for dental care	Review article				1. SDF acts in multiple ways: it inhibits the growth of cariogenic bacteria, promotes remineralization and counteracts demineralization. 2. Researchers generally accept that silver and fluoride have a synergistic caries-arresting effect. 2. The main disadvantage of SDF therapy is permanent black staining on carious lesions, it has also unpleasant metallic taste.	1. SDF therapy to arrest caries is simple, painless, non-invasive, non-aerosol-generating and inexpensive. 2. Both clinicians and patients generally accept SDF therapy well.
12	Chai HH, Chen KJ, Duangthip D, Lo ECM, Chu CH, Gao SS	2022 (study was conducted from September 2017 to June 2018)	China	Parental perspectives on the use of silver diamine fluoride therapy to arrest early childhood in kindergarden outreach dental services: A qualitative study	Qualitative Study	49 parents	The qualitative study partnered with a community outreach program that provided SDF treatment to kindergarten-aged children and oral health education to their parents. The study employed purposive sampling to select parents from various kindergartens in Hong Kong. From each kindergarten five parents were invited to participate in focus group discussions. The collected data were manually coded for…		1. The oral health education largely met the parents' expectations regarding enriching their child's oral health knowledge, raising their child's dental awareness and promoting parent-assisted toothbrushing. 2. Some parents refused SDF treatment for their children due to black staining of cavities and concerns about toxicity. Those who agreed, priorithized stopping tooth decay over appearance, si…	Some parents were generally satisfied with the outreach dental services, preferred arrest caries over aesthetics, and accepted SDF therapy. However some parents worried about SDF toxicity. This study found that the outreach dental service using SDF in managing ECC in kindergarten is an acceptable strategy from their parents' point of view.
13	Zheng FM, Yan IG, Duangthip D, Lo ECM, Gao SS, Chu CH	2022	China	Caries prevention Using Silver Diamine Fluoride: A 12-Month Clinical Trial	Randomized Clinical Trial	434 children, 3 to 4 years old	Group 1 - 38% SDF, Group 2 -5% NaF. The agents were allocated on 6 upper anterior teeth. The questionnaire of parents satisfaction was used.	1-year follow up	1. The two groups had no significant difference in caries increment after 1 year (38% SDF: 26.8%, 5%NaF: 24.9%; p=0.65) 2. 71% of parents were satisfied with SDF treatment and 69% were satisfied with NaF treatment (p=0.29)	1. 12 -month randomised clinical trial found that a single application of 38% SDF was not superior to 5% NaF for caries prevention in primary upper anterior teeth. 2. Child's cooperation and parents satisfaction were similarly high in SDF and NaF therapy. 3. No short-term or long-term adverse effects were observed.
14	Mortazavi S, Kazemi A, Faghihian R	2021	Iran	Impact of Motivational Interviewing on Parental Risk-Related Behaviors and Knowledge of Early Childhood Caries: A Systematic Review	Systematic Review				Of the 329 articles initially identified, 7 fulfilled the inclusion criteria. Four studies addressed tooth-brushing behavior, four examined cariogenic feeding practices, one investigated pre-cavity tooth-checking, and two evaluated dental attendence for fluoride varnish use and oral health knowledge.	Generally, results support the application of MI to improve the "dental attendance behaviour for fluoride use" and participants' knowledge. However, for other behaviors (e.g tooth brushing behavior) the results were inconclusive. Further and better designed interventions are needed to completely evaluate the impact of MI on specific ECC behaviors.
15	Gao SS, Chen K, Duangthip D, Wong M, Lo ECM, Chu CH	2020	China	Arresting early childhood caries using silver and fluoride products - A randomised trial	Randomized Clinical Trial	1070, 3-4 years-old children	Two intervention groups: Group 1 - semi-annual applications of 25% AgNO3 followed by 5% NaF varnish on carious lesions, Group 2 - semi-annual applications of 38% SDF solution followed by placebo varnish.	6-month, 12-month, 18-month, 24-month and 30 month	1. At the 30-month examination, the mean number of arrested decayed surfaces in groups 1 and two were 3.7 and 3.6., respectively (p=0.694). 2. Arrested carious lesions were stained black - no other significant adverse effects were observed. 3. The tooth surface and the location of the carious lesion were significantly related with caries activity (p<0.001). Carious lesions in the anterior teeth o…	Semi-annual application of 25% AgNO3 followed by 5% NaF is at least as effective as semi-annual application of 38% SDF in arresting ECC.
